# Supplementary material for: Rational Design of Cu@Pd Core–Shell Nanostructures via Galvanic Replacement for Dual Electrochemical Applications: Hydrogen Evolution and Nitrate Reduction Reactions
Source: Molecules. 2025 Oct 12;30(20):4062. doi: 10.3390/molecules30204062 (PMC12566024; doi:10.3390/molecules30204062)
Supplement: Supplementary file 1 [file molecules-30-04062-s001.zip]

Archive with 1 entries (1 files):
- molecules-3902758-supplementary.pdf
